# Supplementary material for: Surveillance of Legionella pneumophila: Detection in Public Swimming Pool Environment
Source: Microorganisms. 2022 Dec 8;10(12):2429. doi: 10.3390/microorganisms10122429 (PMC9784426; doi:10.3390/microorganisms10122429)
Supplement: Supplementary file 1 [file microorganisms-10-02429-s001.zip]

Archive with 1 entries (1 files):
- microorganisms-2057063-supplementary.pdf
